# Supplementary material for: Scientific productivity: An exploratory study of metrics and incentives
Source: PLoS One. 2018 Apr 3;13(4):e0195321. doi: 10.1371/journal.pone.0195321 (PMC5882165; doi:10.1371/journal.pone.0195321)
Supplement: S1 Dataset — Spreadsheet of clinicaltrials.gov study number, search terms, study outcome (positive or negative), and indication that results were published or not published. (XLSX) [file pone.0195321.s002.xlsx]

## Sheet: Supplementary data
								Research Activity Levels From 2 years Before until 2 years After Trial Publications
NCT ID	PubMed ID	SCOPUS search terms for searches conducted from Oct to Dec 2015	INTERVENTION	Study Outcome Positive or Negative	Publication Status	PUBLICATION YEAR	2-YEAR CITATION NUMBER	-2	-1	0	1	2	RCR (from iCite - at https://icite.od.nih.gov/analysis on June 4, 2016)
NCT00069017		TITLE-ABS-KEY((Etaracizumab OR etaratuzumab OR MEDI-522 OR Abegrin OR vitaxin OR "anti-integrin α(v)β(3) monoclonal antibody" OR "anti-α v β 3 integrin receptor" OR "anti alphavbeta3 integrin antibody" "Integrin Alpha V Beta 3" OR "vitronectin receptor" OR "alpha v beta 3 integrin" OR "CD51/CD61" OR "alphavbeta3 integrin") and (rheumatoid arthritis))	"anti-integrin-α(v)β(3)-monoclonal-antibody"	NEGATIVE	NOPUB	2006	.	1	4	0	1	1	.
NCT00439062	21904105	TITLE-ABS-KEY((roxithromycin OR azithromycin OR clarithromycin OR erythromycin OR fidaxomicin OR telithromycin OR "carbomycin A" OR josamycin OR kitasamycin OR midecamycin OR oleandomycin OR solithromycin OR troleandomycin OR "macrolide antibiotics" OR macrolides OR "macrolide therapy" OR "50S subnit protein inhibitor") AND "rheumatoid arthritis")	"macrolide-antibiotics"-OR-"50S-subnit-protein-inhibitor"	POSITIVE	PUB	2011	5	51	41	44	35	42	0.709064
NCT00280917	18050382	TITLE-ABS-KEY((CF101 OR "IB-MECA" OR "CF-102" OR "LUF-6000" OF "MRS-3558" OR "CP-532,903" OR "LJ-529" OR "A3 adenosine receptor agonist" OR "A3 adenosine receptor" OR "ADORA3" OR "receptors, adenosine A3") AND (RHEUMATOID ARTHRITIS)	A3-adenosine-receptor-agonist	NEGATIVE	PUB	2008	28	2	2	3	2	2	2.65786
NCT00556894		TITLE-ABS-KEY((CF101 OR "IB-MECA" OR "CF-102" OR "LUF-6000" OF "MRS-3558" OR "CP-532,903" OR "LJ-529" OR "A3 adenosine receptor agonist" OR "A3 adenosine receptor" OR "ADORA3" OR "receptors, adenosine A3") AND (RHEUMATOID ARTHRITIS)	A3-adenosine-receptor-agonist	NEGATIVE	NOPUB	2009	.	2	3	2	2	3	.
NCT00273533	18427133	TITLE-ABS-KEY((ramipril OR altace OR prilace OR ramace OR ramiwin OR triatec OR captopril OR capten OR zofenopril OR enalapril OR vasotec OR renitec OR quinapril OR accupril OR perindopril OR coversyl OR aceon OR perindo OR lisinopril OR listril OR lopril OR novatec OR prinivil OR zestril OR benzapril OR lotensin OR imadapril OR trandolapril OR tanatril OR mavik OR adrik OR gopten OR cilazapril O…	ACE inhibitor	POSITIVE	PUB	2008	19	33	33	40	39	42	2.36223
NCT00404443	17980044	TITLE-ABS-KEY((Acupuncture OR electroacupuncture OR "traditional Chinese acupuncture" OR acupressure OR "transdermal electrical nerve stimulation" OR "alternative medicine" OR "complementary medicine" OR "complementary and alternative medicine") AND (rheumatoid arthritis))	acupuncture	NEGATIVE	PUB	2007	6	42	39	52	62	58	0.781241
NCT00430495	21452293	TITLE-ABS-KEY((Atacicept OR "TACI-Ig" OR Belimumab OR Benlysta OR "LymphoStat-B" OR Blisibimod OR "BR3-Fc" OR "AMG 623" OR "A-623" OR "B-lymphocyte activation blocker" OR "B-cell activation blocker" OR ("B-lymphocyte stimulator" AND "a proliferation-inducing ligand blocker") OR "(BLyS AND APRIL) AND blocker" OR "anti-B-cell growth factors" OR "anti-BAFF" OR "anti-BLyS" OR "anti-APRIL" OR "anti-B-…	B-cell-activation-blocker	NEGATIVE	PUB	2011	28	81	102	82	106	98	2.77814
NCT00595413	21452294	TITLE-ABS-KEY((Atacicept OR "TACI-Ig" OR Belimumab OR Benlysta OR "LymphoStat-B" OR Blisibimod OR "BR3-Fc" OR "AMG 623" OR "A-623" OR "B-lymphocyte activation blocker" OR "B-cell activation blocker" OR ("B-lymphocyte stimulator" AND "a proliferation-inducing ligand blocker") OR "(BLyS AND APRIL) AND blocker" OR "anti-B-cell growth factors" OR "anti-BAFF" OR "anti-BLyS" OR "anti-APRIL" OR "anti-B-…	B-cell-activation-blocker	NEGATIVE	PUB	2011	30	81	102	82	106	98	3.14738
NCT00658047	21724705	TITLE-ABS-KEY(("CH-1504" OR methotrexate OR pemetrexed OR antifolate OR "dihydrofolate reductase inhibitor" OR "folic acid antagonist" OR DHFR OR "folic acid" OR "vitamin B9" OR " dihydrofolate reductase" OR DHFR) AND (rheumatoid arthritis))	B-vitamin	POSITIVE	PUB	2011	0	1506	1401	1535	1468	1572	0.108614
NCT00542022		TITLE-ABS-KEY((MK-0812 OR "MK 0812" OR MK0812 OR "CCX140-B" OR "MLN 1202" OR "INCB8696" OR "INCB-87696" OR "BMS-813160" OR "INC-003284" OR "BMS-741672" OR "Cenicriviroc" OR "CCX-140" OR CCX140 OR "PF-4136309" OR AZD2423 OR "CCR2 antagonist" OR "ccr2 Receptor Antagonist" OR CCR2 OR CD192 OR "cluster of differentiation 192" OR "ccr2 Receptor") AND (rheumatoid arthritis))	CCR2-OR-CD192	NEGATIVE	NOPUB	2005	.	11	15	11	22	8	.
NCT00713544	20662070	TITLE-ABS-KEY((AZD5672 OR maraviroc OR aplaviroc OR vicriviroc OR "CCR5 ANTAGONISTS" OR "CCR5 Inhibitors" OR CCR5 OR "c-c chemokine receptor type 5" OR "CCR5 receptor" OR CD195) AND (RHEUMATOID ARTHRITIS))	CCR5-antagonist-or-CD195	NEGATIVE	PUB	2010	15	26	21	24	25	29	1.23022
NCT00034203		TITLE-ABS-KEY((efalizumab OR raptiva OR Odulimomab OR CMAB001 OR "anti-CD11a antibody" OR "anti-lymphocyte function-associated antigen 1 antibody" OR "anti-LFA1 antibody" OR CD11a OR "lymphocyte function-associated antigen 1") AND (rheumatoid arthritis))	CD11a	NEGATIVE	NOPUB	2005	.	26	39	57	54	65	.
NCT00299104	20937671	TITLE-ABS-KEY((Rituximab OR Rituxan OR MabThera OR Zytux OR ocrelizumab OR ofatumumab OR "HuMax-CD20" OR obinutuzumab OR Arzerra OR "B-cell depletion therapy" OR "B-cell depletion treatment" OR "CD20 b cell depletion" OR "anti-CD20 monoclonal antibody" OR "anti-CD20 antibody" OR "B-cell depletion" OR "B-lymphocyte antigen CD20" OR CD20) AND (rheumatoid arthritis))	CD20	POSITIVE	PUB	2011	82	498	534	538	548	548	8.22886
NCT00056667	20621334	TITLE-ABS-KEY((“psychosocial treatment” OR "cognitive-behavior therapy" OR "Cognitive behavioral therapy" OR "Cognitive behavioral therapy" OR CBT OR "relaxation response training" OR "relaxation response" OR "relaxation training" OR "The Relaxation Response Resiliency Program" OR "arthritis education program" OR "arthritis education" OR "Arthritis Self-Management Program" OR "Arthritis Self-Help…	Cognitive-Behavioral-Therapy-(CBT)-AND-Relaxation-response-(RR)-therapy	NEGATIVE	PUB	2010	5	79	108	93	95	85	2.44745
NCT00609830		TITLE-ABS-KEY(("tailored educational material" OR "educational materials" OR counseling OR "health beliefs") AND ("Glucocorticoid AND osteoporosis" OR "glucocorticoid induced osteoporosis" OR GIOP) AND (rheumatoid arthritis))	counseling-AND-Glucocorticoid-AND-osteoporosis	NEGATIVE	NOPUB	2006	.	0	0	0	1	0	.
NCT00279760	12115176	TITLE-ABS-KEY((Abatacept OR Orencia OR "BMS-188667" OR belatacept OR nulojix OR "T-cell costimulation blocker" OR "T-cell costimulation modulator" OR "selective costimulation modulator" OR "anti-costimulation of T-cells" OR CTLA4 OR "CTLA-4" OR CTLA4Ig OR "t-cell costimulation" OR "t-cell co-stimulation" OR "CD80/86") AND (Rheumatoid Arthritis))	CTLA4	POSITIVE	PUB	2002	51	9	8	10	20	29	5.92393
NCT00162266	14614165	TITLE-ABS-KEY((Abatacept OR Orencia OR "BMS-188667" OR belatacept OR nulojix OR "T-cell costimulation blocker" OR "T-cell costimulation modulator" OR "selective costimulation modulator" OR "anti-costimulation of T-cells" OR CTLA4 OR "CTLA-4" OR CTLA4Ig OR "t-cell costimulation" OR "t-cell co-stimulation" OR "CD80/86") AND (Rheumatoid Arthritis))	CTLA4	POSITIVE	PUB	2003	151	8	10	20	29	88	15.3015
NCT00048581	16162882	TITLE-ABS-KEY((Abatacept OR Orencia OR "BMS-188667" OR belatacept OR nulojix OR "T-cell costimulation blocker" OR "T-cell costimulation modulator" OR "selective costimulation modulator" OR "anti-costimulation of T-cells" OR CTLA4 OR "CTLA-4" OR CTLA4Ig OR "t-cell costimulation" OR "t-cell co-stimulation" OR "CD80/86") AND (Rheumatoid Arthritis))	CTLA4	POSITIVE	PUB	2005	161	20	29	88	171	165	18.061
NCT00048568	16785475	TITLE-ABS-KEY((Abatacept OR Orencia OR "BMS-188667" OR belatacept OR nulojix OR "T-cell costimulation blocker" OR "T-cell costimulation modulator" OR "selective costimulation modulator" OR "anti-costimulation of T-cells" OR CTLA4 OR "CTLA-4" OR CTLA4Ig OR "t-cell costimulation" OR "t-cell co-stimulation" OR "CD80/86") AND (Rheumatoid Arthritis))	CTLA4	POSITIVE	PUB	2006	132	29	88	171	165	232	13.6312
NCT00095147	18055472	TITLE-ABS-KEY((Abatacept OR Orencia OR "BMS-188667" OR belatacept OR nulojix OR "T-cell costimulation blocker" OR "T-cell costimulation modulator" OR "selective costimulation modulator" OR "anti-costimulation of T-cells" OR CTLA4 OR "CTLA-4" OR CTLA4Ig OR "t-cell costimulation" OR "t-cell co-stimulation" OR "CD80/86") AND (Rheumatoid Arthritis))	CTLA4	POSITIVE	PUB	2008	77	171	165	232	289	275	9.93341
NCT00122382	19124524	TITLE-ABS-KEY((Abatacept OR Orencia OR "BMS-188667" OR belatacept OR nulojix OR "T-cell costimulation blocker" OR "T-cell costimulation modulator" OR "selective costimulation modulator" OR "anti-costimulation of T-cells" OR CTLA4 OR "CTLA-4" OR CTLA4Ig OR "t-cell costimulation" OR "t-cell co-stimulation" OR "CD80/86") AND (Rheumatoid Arthritis))	CTLA4	POSITIVE	PUB	2009	58	165	232	289	275	296	7.36178
NCT00124449	19933744	TITLE-ABS-KEY((Abatacept OR Orencia OR "BMS-188667" OR belatacept OR nulojix OR "T-cell costimulation blocker" OR "T-cell costimulation modulator" OR "selective costimulation modulator" OR "anti-costimulation of T-cells" OR CTLA4 OR "CTLA-4" OR CTLA4Ig OR "t-cell costimulation" OR "t-cell co-stimulation" OR "CD80/86") AND (Rheumatoid Arthritis))	CTLA4	NEGATIVE	PUB	2010	55	232	289	275	296	311	5.04308
NCT00420199		TITLE-ABS-KEY((Abatacept OR Orencia OR "BMS-188667" OR belatacept OR nulojix OR "T-cell costimulation blocker" OR "T-cell costimulation modulator" OR "selective costimulation modulator" OR "anti-costimulation of T-cells" OR CTLA4 OR "CTLA-4" OR CTLA4Ig OR "t-cell costimulation" OR "t-cell co-stimulation" OR "CD80/86") AND (Rheumatoid Arthritis))	CTLA4	NEGATIVE	NOPUB	2010	.	232	289	275	296	311	.
NCT00345748	22684431	TITLE-ABS-KEY((Abatacept OR Orencia OR "BMS-188667" OR belatacept OR nulojix OR "T-cell costimulation blocker" OR "T-cell costimulation modulator" OR "selective costimulation modulator" OR "anti-costimulation of T-cells" OR CTLA4 OR "CTLA-4" OR CTLA4Ig OR "t-cell costimulation" OR "t-cell co-stimulation" OR "CD80/86") AND (Rheumatoid Arthritis))	CTLA4	POSITIVE	PUB	2012	8	275	296	311	339	299	2.20427
NCT00162279	16935912	TITLE-ABS-KEY((Abatacept OR Orencia OR "BMS-188667" OR belatacept OR nulojix OR "T-cell costimulation blocker" OR "T-cell costimulation modulator" OR "selective costimulation modulator" OR "anti-costimulation of T-cells" OR CTLA4 OR "CTLA-4" OR CTLA4Ig OR "t-cell costimulation" OR "t-cell co-stimulation" OR "CD80/86") AND (Adalimumab OR “anti-tnf therapy” OR “anti-tnf treatment” OR “anti-tumor ne…	CTLA4-AND-TNF	NEGATIVE	PUB	2007	73	58	126	140	183	238	4.66538
NCT00626275		TITLE-ABS-KEY((ADL5859 OR ADL-5859 OR "7-Spiroindanyloxymorphone" OR "N-Phenethyl-14-ethoxymetopon" OR "BU-48" OR "SNC-80" OR BW373U86 OR "DPI-221" OR "DPI-287" OR "DPI-3290" OR "TAN-67" OR "RWJ-394674" OR "Norpuprehorphine" OR Cannabidiol OR Tetrahydrocannabinol OR "δ-opioid receptor agonist" OR "selective δ-opioid receptor agonist" OR "δ-opioid agonist" OR "delta opioid receptor agonist" OR "de…	delta-opioid-receptor-agonist	NEGATIVE	NOPUB	2008	.	8	10	13	6	7	.
NCT00036153		TITLE-ABS-KEY((Leflunomide OR Arava OR teriflunomide OR Aubagio OR "A77 1726" OR "pyrimidine synthesis inhibitor" OR "dihydroorotate dehydrogenase inhibitor" OR "DHODH inhibitors" OR DHODH OR "pyrimidine synthesis" OR "dihydroorotate dehydrogenase") AND (rheumatoid arthritis))	DHODH-inhibitors	NEGATIVE	NOPUB	2004	.	183	214	311	332	345	.
NCT00596206		TITLE-ABS-KEY((Leflunomide OR Arava OR teriflunomide OR Aubagio OR "A77 1726" OR "pyrimidine synthesis inhibitor" OR "dihydroorotate dehydrogenase inhibitor" OR "DHODH inhibitors" OR DHODH OR "pyrimidine synthesis" OR "dihydroorotate dehydrogenase") AND (rheumatoid arthritis))	DHODH-inhibitors	NEGATIVE	NOPUB	2009	.	352	335	369	369	345	.
NCT00972530	20461791	TITLE-ABS-KEY((("post injection elbow immobilization" OR "post injection elbow rest" OR "post-intraarticular injection elbow mobilization" OR "post-injection joint immobilization" OR "post intraarticular injection mobilization" OR "postinjection joint rest" OR "post-intraarticular injection joint rest" OR "post injection rest" OR "joint injection" OR "intra-articular joint injections" OR "intra-a…	elbow-immobilization	NEGATIVE	PUB	2010	2	0	1	0	0	0	0.202213
NCT00462150	17336025	TITLE-ABS-KEY(("emotional disclosure" OR "emotional disclosure intervention" OR "emotional engagement" OR "cognitive-emotional processing" OR "psychosocial interventions" OR "psychological interventions" OR "psychological therapy" OR psychotherapy OR "stress management" OR "self-efficacy" or "self efficacy") AND (rheumatoid arthritis))	emotional disclosure OR self-efficacy	NEGATIVE	PUB	2009	9	20	39	36	45	34	0.33689
NCT00088764	20535796	TITLE-ABS-KEY(("emotional disclosure" OR "emotional disclosure intervention" OR "emotional engagement" OR "cognitive-emotional processing" OR "psychosocial interventions" OR "psychological interventions" OR "psychological therapy" OR psychotherapy OR "stress management" OR "self-efficacy" or "self efficacy") AND (rheumatoid arthritis))	emotional-disclosure-OR-self-efficacy	POSITIVE	PUB	2010	12	39	36	45	34	33	2.64134
NCT00141830	20556817	TITLE-ABS-KEY(("ERB-041" OR diarylpropionitrile OR menerba OR "AC-186" OR Genistein OR WAY200070 OR KB9520 OR Benzopyran OR "selective estrogen receptor β agonist" OR "estrogen receptor beta agonist" OR "estrogen receptor β selective agonist" OR "estrogen receptor beta" OR "estrogen receptor") AND (rheumatoid arthritis))	estrogen-receptor-beta-agonist	NEGATIVE	PUB	2010	7	29	24	34	31	32	0.983418
NCT00367965	20098520	TITLE-ABS-KEY((eszopiclone OR Lunesta OR Zopiclone OR Imovane OR zolpidem OR Ambien OR Intermezzo OR Stilnox OR Stilnoct OR Sublinox OR Hypnogen OR Lunata OR Zonadin OR Saripidem OR Indiplon OR Sanval OR Zolsana OR Zolfresh OR zaleplon OR Sonata OR Sonata OR Starnoc OR Andante OR Necopidem OR "nonbenzodiazepine hypnotic" OR "GABAA1 receptor agonist" OR hypnotic OR "GABAA1 receptor") AND (rheumato…	GABA-A1-agonist	POSITIVE	PUB	2009	7	8	6	15	9	7	0.566512
NCT00747214		TITLE-ABS-KEY(CRX-102 OR ((prednisone OR Lodotra OR steroid OR glucocorticoid OR methylprednisolone OR prednisolone OR dexamethasone OR betamethasone OR cortisone OR hydrocortisone OR "steroid therapy" OR "glucocorticoid therapy" OR "steroid therapy" OR glucocorticoids) AND (dipyridamole OR persantine OR phosphodiesterase)) AND (Rheumatoid Arthritis))	glucocorticoid-AND-phosphodiesterase-inhibitor	POSITIVE	NOPUB	2006	.	3	9	10	9	7	.
NCT00432484	17907228	TITLE-ABS-KEY((("Ganoderma lucidum" OR "G lucidum" OR "G. lucidum" OR Lingzhi OR "Reishi mushroom") AND ("San Miao San" or SMS "Reishi mushroom")) OR ("Chinese herbal medicine" OR "Chinese herb" OR "Chinese herbal remedy" OR herbs OR "herbal products" OR "medicinal plant" OR "botanical products" OR "herbal medicines") AND (rheumatoid arthritis))	herbal-medicines	NEGATIVE	PUB	2007	7	46	35	58	45	55	1.32176
NCT00749645	19408036	TITLE-ABS-KEY(("Andrographis paniculata" OR "andrographolide" OR "labdane diterpenoid" OR "Indian Echinacea" OR "Chuan Xin Lin" OR Kalmegh OR "Kan Jang" OR "Kold Kare" OR "KalmCold" OR "Paractin" OR herbs OR "herbal products" OR "medicinal plant" OR "botanical products" OR "herbal medicines") AND (Rheumatoid Arthritis))	herbal-medicines	NEGATIVE	PUB	2009	3	58	45	77	97	80	1.73504
NCT00062465	19687490	TITLE-ABS-KEY(("Tripterygium wilfordii Hook F" OR "T. wilfordii" OR "TWHF" OR "léi gōng téng" OR "thunder god vine" OR "thunder duke vine" OR Triptolide OR "T. hypoglaucum Hutch" Or "T. regeli Spraque et Takeda" OR TrST OR "T. forresti Dicls" OR "TfD" OR "Celastraceae" OR "Chinese herbal medicine" OR "Chinese herb" OR "Chinese herbal remedy" OR herbs OR "herbal products" OR "medicinal plant" OR "…	herbal-medicines	POSITIVE	PUB	2009	28	62	49	69	87	104	3.98266
NCT00000435	19877047	TITLE-ABS-KEY((dnaJP1 OR "heat-shock protein dnaJ" OR "HSP dnaJ" OR "dnaJP1 peptide" OR "Collagen II treatment" OR "Escherichia coli HSP dnaJ" OR "E. coli HSP dnaJ" OR "E coli HSP dnaJ" OR copaxone OR "Epitope-specific immunotherapy" OR "epitope specific immune tolerization" OR "Epitope-specific immune tolerization" OR "T-cell tolerance induction" OR "T-cell tolerance" OR "antigen-specific tolera…	HSP-dnaJ	NEGATIVE	PUB	2009	17	10	10	17	16	17	2.4323
NCT00669942	20926833	TITLE-ABS-KEY((AIN475 OR Secukinumab OR Cosentyx OR ixekizumab OR LY2439821 OR Brodalumab OR AMG827 OR "interleukin-17A antibody" OR "anti- interleukin-17A" OR "anti-IL17A" OR "anti- interleukin-17" OR "anti-interleukin-17A monoclonal antibody" OR "Anti-Interleukin 17 Agents" OR "Interleukin-17A-Blocking Antibody" OR "interleukin-17" OR " interleukin-17A" OR "IL-17" OR IL-17A) AND (Rheumatoid Art…	IL-17A	POSITIVE	PUB	2010	136	131	149	201	234	279	15.0967
NCT00037700	19460761	TITLE-ABS-KEY(((Adalimumab OR "anti-tnf therapy" OR "anti-tnf treatment" OR "anti-tumor necrosis factor" OR CDP870 OR Certolizumab OR Cimzia OR "CNTO 148" OR CZP OR D2E7 OR Enbrel OR Etanercept OR Exemptia OR Golimumab OR Humira OR Inflectra OR Infliximab OR Pegsunercept OR Remicade OR Remsima OR Simponi OR TNF OR "tnf alfa" OR "tnf alpha" OR "tnf alpha inhibitor" OR "TNF blocker" OR TNFI OR "tum…	IL-1-AND-TNF	POSITIVE	PUB	2010	14	101	143	130	117	120	1.16898
NCT00504595		TITLE-ABS-KEY((Canakinumab OR Ilaris OR ACZ885 OR Anakinra OR Kineret OR Rilonacept OR Gevokizumab OR LY2189102 OR CYT013 OR "interleukin-1 beta antagonist" OR "interleukin-1 beta blocker" OR "IL1 beta blocker" OR "IL1 blocker" OR "IL1 beta antagonist" OR "interleukin 1 receptor antagonist" OR "IL1 beta" OR "interleukin-1 beta") AND (rheumatoid arthritis))	IL1-b	NEGATIVE	NOPUB	2009	.	115	133	181	170	172	.
NCT00487825		TITLE-ABS-KEY((Canakinumab OR Ilaris OR ACZ885 OR Anakinra OR Kineret OR Rilonacept OR Gevokizumab OR LY2189102 OR CYT013 OR "interleukin-1 beta antagonist" OR "interleukin-1 beta blocker" OR "IL1 beta blocker" OR "IL1 blocker" OR "IL1 beta antagonist" OR "interleukin 1 receptor antagonist" OR "IL1 beta" OR "interleukin-1 beta") AND (rheumatoid arthritis))	IL-1b	NEGATIVE	NOPUB	2008	.	141	115	133	181	170	.
NCT00293826	20950476	TITLE-ABS-KEY((Canakinumab OR Ilaris OR ACZ885 OR Anakinra OR Kineret OR Rilonacept OR Gevokizumab OR LY2189102 OR CYT013 OR "interleukin-1 beta antagonist" OR "interleukin-1 beta blocker" OR "IL1 beta blocker" OR "IL1 blocker" OR "IL1 beta antagonist" OR "interleukin 1 receptor antagonist" OR "IL1 beta" OR "interleukin-1 beta") AND (rheumatoid arthritis))	IL-1b	POSITIVE	PUB	2010	3	133	181	170	172	175	0.144325
NCT00424346	21736751	TITLE-ABS-KEY((Canakinumab OR Ilaris OR ACZ885 OR Anakinra OR Kineret OR Rilonacept OR Gevokizumab OR LY2189102 OR CYT013 OR "interleukin-1 beta antagonist" OR "interleukin-1 beta blocker" OR "IL1 beta blocker" OR "IL1 blocker" OR "IL1 beta antagonist" OR "interleukin 1 receptor antagonist" OR "IL1 beta" OR "interleukin-1 beta") AND (rheumatoid arthritis))	IL-1b	POSITIVE	PUB	2011	16	181	170	172	175	195	2.04132
NCT00319917	21347803	TITLE-ABS-KEY((tacrolimus OR FK-506 OR fujimycin OR Prograf OR Advagraf OR Protopic OR Ciclosporin OR cyclosporine OR cyclosporin OR "ciclosporin A" OR "cyclosporine A" OR "cyclosporin A" OR CsA OR Neoral OR cicloral OR deximune OR "calcineurin inhibitors" OR "protein phosphatase 3 inhibitor" OR calcineurin OR "calcium and calmodulin dependent serine/threonine protein phosphatase" OR "protein pho…	IL-2	POSITIVE	PUB	2011	5	400	379	372	354	352	0.847021
NCT00106522	18625622	TITLE-ABS-KEY((Tocilizumab OR atlizumab OR Actemra OR RoActemra OR BMS945429 OR BMS-945429 OR ALD518 OR clazakizumab OR situximab OR Sarilumab OR Olokizumab OR Elsilimomab OR Sirukumab OR "anti-IL6 therapy" OR "anti-IL6 treatment" OR "interleukin-6 receptor blocking antibody" OR "interleukin-6 receptor blocking monoclonal antibody" OR "IL-6 receptor blocking antibody" OR "anti-IL-6 antibody" OR "…	IL-6-inhibitor	POSITIVE	PUB	2008	143	332	334	444	504	654	17.633
NCT00106548	18358926	TITLE-ABS-KEY((Tocilizumab OR atlizumab OR Actemra OR RoActemra OR BMS945429 OR BMS-945429 OR ALD518 OR clazakizumab OR situximab OR Sarilumab OR Olokizumab OR Elsilimomab OR Sirukumab OR "anti-IL6 therapy" OR "anti-IL6 treatment" OR "interleukin-6 receptor blocking antibody" OR "interleukin-6 receptor blocking monoclonal antibody" OR "IL-6 receptor blocking antibody" OR "anti-IL-6 antibody" OR "…	IL-6-inhibitor	POSITIVE	PUB	2008	218	332	334	444	504	654	24.2638
NCT00106574	18821691	TITLE-ABS-KEY((Tocilizumab OR atlizumab OR Actemra OR RoActemra OR BMS945429 OR BMS-945429 OR ALD518 OR clazakizumab OR situximab OR Sarilumab OR Olokizumab OR Elsilimomab OR Sirukumab OR "anti-IL6 therapy" OR "anti-IL6 treatment" OR "interleukin-6 receptor blocking antibody" OR "interleukin-6 receptor blocking monoclonal antibody" OR "IL-6 receptor blocking antibody" OR "anti-IL-6 antibody" OR "…	IL-6-inhibitor	POSITIVE	PUB	2008	137	332	334	444	504	654	14.9104
NCT00144521	18979150	TITLE-ABS-KEY((Tocilizumab OR atlizumab OR Actemra OR RoActemra OR BMS945429 OR BMS-945429 OR ALD518 OR clazakizumab OR situximab OR Sarilumab OR Olokizumab OR Elsilimomab OR Sirukumab OR "anti-IL6 therapy" OR "anti-IL6 treatment" OR "interleukin-6 receptor blocking antibody" OR "interleukin-6 receptor blocking monoclonal antibody" OR "IL-6 receptor blocking antibody" OR "anti-IL-6 antibody" OR "…	IL-6-inhibitor	POSITIVE	PUB	2009	88	334	444	504	654	711	8.85804
NCT00109408	19297346	TITLE-ABS-KEY((Tocilizumab OR atlizumab OR Actemra OR RoActemra OR BMS945429 OR BMS-945429 OR ALD518 OR clazakizumab OR situximab OR Sarilumab OR Olokizumab OR Elsilimomab OR Sirukumab OR "anti-IL6 therapy" OR "anti-IL6 treatment" OR "interleukin-6 receptor blocking antibody" OR "interleukin-6 receptor blocking monoclonal antibody" OR "IL-6 receptor blocking antibody" OR "anti-IL-6 antibody" OR "…	IL-6-inhibitor	POSITIVE	PUB	2010	153	444	504	654	711	840	13.6666
NCT00106535	21360490	TITLE-ABS-KEY((Tocilizumab OR atlizumab OR Actemra OR RoActemra OR BMS945429 OR BMS-945429 OR ALD518 OR clazakizumab OR situximab OR Sarilumab OR Olokizumab OR Elsilimomab OR Sirukumab OR "anti-IL6 therapy" OR "anti-IL6 treatment" OR "interleukin-6 receptor blocking antibody" OR "interleukin-6 receptor blocking monoclonal antibody" OR "IL-6 receptor blocking antibody" OR "anti-IL-6 antibody" OR "…	IL-6-inhibitor	POSITIVE	PUB	2011	95	504	654	711	840	877	9.65498
NCT00867516	22328739	TITLE-ABS-KEY((Tocilizumab OR atlizumab OR Actemra OR RoActemra OR BMS945429 OR BMS-945429 OR ALD518 OR clazakizumab OR situximab OR Sarilumab OR Olokizumab OR Elsilimomab OR Sirukumab OR "anti-IL6 therapy" OR "anti-IL6 treatment" OR "interleukin-6 receptor blocking antibody" OR "interleukin-6 receptor blocking monoclonal antibody" OR "IL-6 receptor blocking antibody" OR "anti-IL-6 antibody" OR "…	IL-6-inhibitor	POSITIVE	PUB	2012	32	654	711	840	877	868	3.37585
NCT00379990	22409880	TITLE-ABS-KEY((GW274150 OR GW273629 OR ONO1714 OR 1400 W OR cindunistat OR "SD-6010" OR aminoguanidine OR "inducible nitric oxide synthase inhibitor" OR " selective iNOS inhibitor" OR "iNOS inhibitor" OR "inducible nitric oxide synthase" OR "iNOS") AND (rheumatoid arthritis))	iNIOS-inhibotor	NEGATIVE	PUB	2012	5	0	0	1	0	0	0.601977
NCT00522184	21406499	TITLE-ABS-KEY(((intra-articular OR intraarticular) AND (Adalimumab OR “anti-tnf therapy” OR “anti-tnf treatment” OR “anti-tumor necrosis factor” OR CDP870 OR Certolizumab OR Cimzia OR “CNTO 148” OR CZP OR D2E7 OR Enbrel OR Etanercept OR Exemptia OR Golimumab OR Humira OR Inflectra OR Infliximab OR Pegsunercept OR Remicade OR Remsima OR Simponi OR TNF OR “tnf alfa” OR “tnf alpha” OR “tnf alpha inh…	intra-articular-AND-TNF	NEGATIVE	PUB	2011	4	18	19	20	21	26	0.630254
NCT00506896	19473560	TITLE-ABS-KEY(("Intra-articular corticosteroid knee injection" OR "Intra-articular steroid knee injection" OR "steroid knee injection" OR "Intra-articular corticosteroid" OR "Intra-articular corticosteroid injection" OR "Intraarticular corticosteroids" OR "Intraarticular corticosteroid injection" OR "Intra-articular steroid" OR "Intra-articular steroid injection" OR "Intraarticular steroid inject…	intra-articular-steroid therapy	POSITIVE	PUB	2009	8	22	23	20	14	33	1.31625
NCT01017367	22147649	TITLE-ABS-KEY(("MDX-1100" OR "BMS-936557" OR Eldelumab OR "NI-0801" OR "anti-CXCL10 monoclonal antibody" OR "anti-CXCL10 antibody" OR "Anti-CXCL10" OR "anti-IP-10 antibody" OR "C-X-C motif chemokine 10" OR CXCL10 OR "Interferon gamma-induced protein 10" OR "IP-10" OR "small-inducible cytokine B10") AND (rheumatoid arthritis))	IP-10	POSITIVE	PUB	2012	24	8	14	19	13	11	3.33745
NCT00603512	21584942	TITLE-ABS-KEY((tofacitinib OR "CP-690,550" OR Xeljanz OR Jakvinus OR tasocitinib OR Filgotinib OR GLPG0634 OR Ruxolitinib OR INC424 OR INCB18424 OR Jakafi OR Jakavi OR Baricitinib OR INCB28050 OR LY3009104 OR ASP015K OR "janus kinase inhibitor" OR "JAK inhibitor" OR "JAK3 inhibitor" OR "JAK3 kinase inhibitor" OR "jak kinase inhibitor" OR "janus kinase" OR JAK3 OR "JAK-STAT") AND (rheumatoid arthr…	janus-kinase-(JAK)-inhibitor	POSITIVE	PUB	2011	51	49	72	83	128	165	4.00136
NCT00413660	22006202	TITLE-ABS-KEY((tofacitinib OR "CP-690,550" OR Xeljanz OR Jakvinus OR tasocitinib OR Filgotinib OR GLPG0634 OR Ruxolitinib OR INC424 OR INCB18424 OR Jakafi OR Jakavi OR Baricitinib OR INCB28050 OR LY3009104 OR ASP015K OR "janus kinase inhibitor" OR "JAK inhibitor" OR "JAK3 inhibitor" OR "JAK3 kinase inhibitor" OR "jak kinase inhibitor" OR "janus kinase" OR JAK3 OR "JAK-STAT") AND (rheumatoid arthr…	janus-kinase-(JAK)-inhibitor	POSITIVE	PUB	2012	87	72	83	128	165	164	7.33632
NCT00550446	21952978	TITLE-ABS-KEY((tofacitinib OR "CP-690,550" OR Xeljanz OR Jakvinus OR tasocitinib OR Filgotinib OR GLPG0634 OR Ruxolitinib OR INC424 OR INCB18424 OR Jakafi OR Jakavi OR Baricitinib OR INCB28050 OR LY3009104 OR ASP015K OR "janus kinase inhibitor" OR "JAK inhibitor" OR "JAK3 inhibitor" OR "JAK3 kinase inhibitor" OR "jak kinase inhibitor" OR "janus kinase" OR JAK3 OR "JAK-STAT") AND (rheumatoid arthr…	janus-kinase-(JAK)-inhibitor	POSITIVE	PUB	2012	105	72	83	128	165	164	9.9164
NCT00463424	20117307	TITLE-ABS-KEY(("NeuFlex implant" OR "Neuflex joint implant" OR "NeuFlex MCP/PIP Finger Joint Implant System" OR "NeuFlex Silastic implant" OR "Neuflex Silicone Implant" OR "Swanson implant" OR "Swanson Metacarpophalangeal Joint Arthroplasty" OR "Swanson silicone implant arthroplasty" OR "Swanson silicone implant" OR "Swanson silicone trapezium implant" OR "Swanson Silicone Arthroplasty" OR "Avant…	joint-implants	POSITIVE	PUB	2010	7	258	236	255	291	264	1.28227
NCT00400868	20451345	TITLE-ABS-KEY(("Pictorial Representation of Illness" AND "Self Measure-based joint protection education" OR "PRISM based joint protection education" OR "PRISM-JP" OR "PRISM-based JP education" OR "joint protection education" OR "joint protection" OR "occupational therapy" OR "joint protection education program" OR "joint protection education programme" OR "patient education") AND (Rheumatoid arth…	joint-protection-education	POSITIVE	PUB	2011	7	0	0	1	1	0	1.37393
NCT00474877	18701540	TITLE-ABS-KEY(("static resting splints" OR "static resting wrist splints" OR "wrist orthoses" OR "joint splinting" OR "joint splints" OR "hand orthoses" OR "hand splinting" OR "hand splint" OR "hand orthotics"OR "dynamic splinting" OR "dynamic joint splinting" OR "moblilization splinting" OR "occupational therapy" OR "occupational therapy programme" OR "hand therapy" OR "joint protection") AND (r…	joint-splints	NEGATIVE	PUB	2008	4	33	34	32	32	26	1.15311
NCT00502424	18843428	TITLE-ABS-KEY(("static resting splints" OR "static resting wrist splints" OR "wrist orthoses" OR "joint splinting" OR "joint splints" OR "hand orthoses" OR "hand splinting" OR "hand splint" OR "hand orthotics"OR "dynamic splinting" OR "dynamic joint splinting" OR "moblilization splinting" OR "occupational therapy" OR "occupational therapy programme" OR "hand therapy" OR "joint protection") AND (r…	joint-splints	POSITIVE	PUB	2008	0	33	34	32	32	26	1.11828
NCT00632710	20082104	TITLE-ABS-KEY(("laser therapy" OR "laser treatment" OR "low-level laser therapy" OR "laser therapy low-level" OR "low-level laser" OR "laser") AND (RHEUMATOID ARTHRITIS))	laser-therapy	NEGATIVE	PUB	2010	5	30	44	50	43	56	0.734205
NCT00664716		TITLE-ABS-KEY(("Baminercept alfa" OR BG9924 OR "LTβR-Ig" OR "lymphotoxin beta receptor IgG1" OR "lymphotoxin-β pathway inhibitor" OR "lymphotoxin-beta receptor-immunoglobulin fusion protein" OR "lymphotoxin-beta receptor" OR "lymphotoxin beta receptor" OR "lymphotoxin-β pathway") AND (rheumatoid arthritis))	LTβR-Ig	NEGATIVE	NOPUB	2008	.	4	4	6	6	3	.
NCT00110565		TITLE-ABS-KEY(("pulsed magnetic field" OR "pulsed magnetic field therapy" OR "pulsed magnetic therapy" OR "Pulsed Electromagnetic Field Therapy" OR "Pulsed Electromagnetic Field" OR "static magnetic field therapy" OR "static magnetic field" OR "magnetic field therapy" OR "electromagnetic field therapy" OR "magnetic field treatment" OR "electromagnetic field treatment" OR "magnet therapy") AND (rh…	magnetic-fields	POSITIVE	NOPUB	2007	.	1	5	7	1	3	.
NCT00650767		TITLE-ABS-KEY(("ARRY-438162" OR MEK162 OR binimetinib OR trametinib OR selumetinib OR PD-325901 OR cobimetinib OR "CI-1040" OR Refametinib OR "BAY 86-9766" OR "RDEA119" OR "GDC-0973" OR "XL-518" OR RG7421 OR E6201 OR pimasertib OR AS703026 OR MSC1936369B OR RO4987655 OR CH4987655 OR RO5126766 OR CH5126766 OR AZD6244 OR "ARRY-142,886" OR "TAK-733" OR GSK1120212 OR "GDC-0623" OR "WX-554" OR "mitoge…	MEK1/2-inhibitors	NEGATIVE	NOPUB	2009	.	13	10	10	10	7	.
NCT00071292	17907231	TITLE-ABS-KEY(("Mindfulness-Based Stress Reduction" OR MBSR OR "mindfulness-based program" OR "mindfulness meditation" OR "mindfulness" OR "meditation" OR "meditation AND yoga" OR "mindfulness AND yoga" OR "body awareness AND yoga" OR "meditation AND body awareness AND yoga" OR "mindfulness-based stress reduction training" OR "mindfulness-based stress reduction techniques" OR "mindfulness meditat…	Mindfulness-Based-Stress-Reduction	NEGATIVE	PUB	2007	14	6	2	7	9	8	4.53978
NCT00042068		TITLE-ABS-KEY((Meloxicam OR Mobic OR Ibuprofen OR Salicyclic acid OR diflunisal OR Dolobid OR salsalate OR disalcid OR fenoprofen OR flurbiprofen OR dexibuprofen OR ketoprofen OR oxaprozin OR dexibuprofen OR ketoprofen OR loxoprofen OR indomethacin OR etodolac OR aceclofenac OR tolmetin OR ketorolac OR nabumetone OR sulindac OR diclofenac OR piroxicam OR droxicam OR phenylbutazone OR lornoxicam O…	NSAID	NEGATIVE	NOPUB	2003	.	91	161	140	148	203	.
NCT00239382		TITLE-ABS-KEY((Meloxicam OR Mobic OR Ibuprofen OR Salicyclic acid OR diflunisal OR Dolobid OR salsalate OR disalcid OR fenoprofen OR flurbiprofen OR dexibuprofen OR ketoprofen OR oxaprozin OR dexibuprofen OR ketoprofen OR loxoprofen OR indomethacin OR etodolac OR aceclofenac OR tolmetin OR ketorolac OR nabumetone OR sulindac OR diclofenac OR piroxicam OR droxicam OR phenylbutazone OR lornoxicam O…	NSAID	POSITIVE	NOPUB	2012	.	79	99	105	86	47	.
NCT00638950	19245735	TITLE-ABS-KEY(("n-3 LC-PUFA" OR "n-3 long-chain polyunsaturated fatty acids" OR "omega-3 long-chain polyunsaturated fatty acids" OR "omega-3 LCPUFA" OR "PUFA" OR "LCPUFA" OR "LC-PUFA") AND (RHEUMATOID ARTHRITIS))	omega-3-polyunsaturated-fatty-acids	NEGATIVE	PUB	2009	12	6	5	7	6	6	1.32706
NCT00411424	21917822	TITLE-ABS-KEY((ASK8007 OR "23C3 mAb" OR "Anti-osteopontin monoclonal antibody" OR "osteopontin inhibitor" OR "osteopontin") AND (RHEUMATOID ARTHRITIS))	osteopontin-inhibitor	NEGATIVE	PUB	2012	5	10	12	10	11	26	0.831242
NCT00520572	22966146	TITLE-ABS-KEY((azd9056 OR "CE-224,535" OR "A-839977" OR "A-438079" OR KN93 OR "JNJ-47965567" OR "P2X7 receptor antagonist" OR "P2X7 receptor selective antagonist" OR "purinergic receptor antagonist" OR "purinergic receptor" OR "P2X7 receptor" OR P2X7) AND (rheumatoid arthritis))	p2x7-OR-"purinergic receptor antagonist"	NEGATIVE	PUB	2012	27	10	12	19	13	11	3.98668
NCT00628095	22382341	TITLE-ABS-KEY(("CE-224,535" OR azd9056 OR "A-839977" OR "A-438079" OR KN93 OR "JNJ-47965567" OR "P2X7 receptor antagonist" OR "P2X7 receptor selective antagonist" OR "purinergic receptor antagonist" OR "purinergic receptor" OR "P2X7 receptor" OR P2X7) AND (rheumatoid arthritis))	p2x7-OR-"purinergic receptor antagonist"	NEGATIVE	PUB	2012	30	10	12	19	13	11	3.59897
NCT00369928		TITLE-ABS-KEY((“ARRY-797” OR “BMS-582949” OR Doramapimod OR Losmapimod OR “mapk p38” OR “mitogen activated protein kinase p38” OR “p38 inhibitor” OR “p38 map kinase” OR “P38 MAPK” OR “p38 MAPK inhibitor” OR “p38 mitogen activated protein kinase” OR “p38 mitogen activated protein kinase inhibitor” OR “p38α MAPK inhibitor” OR Pamapimod OR “PG-760564” OR PH797804 OR “SCIO-469” OR “VX-702”) AND (RHEU…	p38	NEGATIVE	NOPUB	2008	.	71	69	71	88	74	.
NCT00205478	19404957	TITLE-ABS-KEY((“ARRY-797” OR “BMS-582949” OR Doramapimod OR Losmapimod OR “mapk p38” OR “mitogen activated protein kinase p38” OR “p38 inhibitor” OR “p38 map kinase” OR “P38 MAPK” OR “p38 MAPK inhibitor” OR “p38 mitogen activated protein kinase” OR “p38 mitogen activated protein kinase inhibitor” OR “p38α MAPK inhibitor” OR Pamapimod OR “PG-760564” OR PH797804 OR “SCIO-469” OR “VX-702”) AND (RHEU…	p38	NEGATIVE	PUB	2009	59	69	71	88	74	75	4.57969
NCT00303563	19180516	TITLE-ABS-KEY((“ARRY-797” OR “BMS-582949” OR Doramapimod OR Losmapimod OR “mapk p38” OR “mitogen activated protein kinase p38” OR “p38 inhibitor” OR “p38 map kinase” OR “P38 MAPK” OR “p38 MAPK inhibitor” OR “p38 mitogen activated protein kinase” OR “p38 mitogen activated protein kinase inhibitor” OR “p38α MAPK inhibitor” OR Pamapimod OR “PG-760564” OR PH797804 OR “SCIO-469” OR “VX-702”) AND (RHEU…	p38	NEGATIVE	PUB	2009	67	69	71	88	74	75	4.80298
NCT00395577	19404957	TITLE-ABS-KEY((“ARRY-797” OR “BMS-582949” OR Doramapimod OR Losmapimod OR “mapk p38” OR “mitogen activated protein kinase p38” OR “p38 inhibitor” OR “p38 map kinase” OR “P38 MAPK” OR “p38 MAPK inhibitor” OR “p38 mitogen activated protein kinase” OR “p38 mitogen activated protein kinase inhibitor” OR “p38α MAPK inhibitor” OR Pamapimod OR “PG-760564” OR PH797804 OR “SCIO-469” OR “VX-702”) AND (RHEU…	p38	POSITIVE	PUB	2009	59	69	71	88	74	75	4.57969
NCT00605735		TITLE-ABS-KEY((“ARRY-797” OR “BMS-582949” OR Doramapimod OR Losmapimod OR “mapk p38” OR “mitogen activated protein kinase p38” OR “p38 inhibitor” OR “p38 map kinase” OR “P38 MAPK” OR “p38 MAPK inhibitor” OR “p38 mitogen activated protein kinase” OR “p38 mitogen activated protein kinase inhibitor” OR “p38α MAPK inhibitor” OR Pamapimod OR “PG-760564” OR PH797804 OR “SCIO-469” OR “VX-702”) AND (RHEU…	p38	POSITIVE	NOPUB	2009	.	69	71	88	74	75	.
NCT00316771	19357113	TITLE-ABS-KEY((“ARRY-797” OR “BMS-582949” OR Doramapimod OR Losmapimod OR “mapk p38” OR “mitogen activated protein kinase p38” OR “p38 inhibitor” OR “p38 map kinase” OR “P38 MAPK” OR “p38 MAPK inhibitor” OR “p38 mitogen activated protein kinase” OR “p38 mitogen activated protein kinase inhibitor” OR “p38α MAPK inhibitor” OR Pamapimod OR “PG-760564” OR PH797804 OR “SCIO-469” OR “VX-702”) AND (RHEU…	p38	NEGATIVE	PUB	2010	19	71	88	74	75	67	1.5472
NCT00089921	21285160	TITLE-ABS-KEY((“ARRY-797” OR “BMS-582949” OR Doramapimod OR Losmapimod OR “mapk p38” OR “mitogen activated protein kinase p38” OR “p38 inhibitor” OR “p38 map kinase” OR “P38 MAPK” OR “p38 MAPK inhibitor” OR “p38 mitogen activated protein kinase” OR “p38 mitogen activated protein kinase inhibitor” OR “p38α MAPK inhibitor” OR Pamapimod OR “PG-760564” OR PH797804 OR “SCIO-469” OR “VX-702”) AND (RHEU…	p38	NEGATIVE	PUB	2011	25	88	74	75	67	60	2.9718
NCT00664820	21629190	TITLE-ABS-KEY((probiotics OR probiotic OR "Lactobacillus rhamnosus GR-1" OR "Lactobacillus reuteri RC-14" OR "probiotics treatment" OR "probiotic supplementation" OR "probiotic supplement") AND (RHEUMATOID ARTHRITIS))	probiotics	NEGATIVE	PUB	2011	6	14	10	18	13	16	0.650202
NCT00525213		TITLE-ABS-KEY((rabeximode OR "Rob 803" OR "quinoxaline-analogue" OR quinoxaline OR benzopyrazine OR olaquindox OR carbadox OR echinomycin OR levomycin OR actinoleutin) AND (rheumatoid arthritis))	quinoxaline-OR-benzopyrazine	NEGATIVE	NOPUB	2009	.	3	3	6	5	8	.
NCT00334620	17203297	TITLE-ABS-KEY((radon OR "radon spa therapy" OR "radon spa" OR "radon therapy" OR "radon baths" OR "radon springs" OR balneotherapy OR "spa treatment" OR "spa therapy") AND (rheumatoid arthritis))	radon-therapy	POSITIVE	PUB	2007	7	7	7	7	9	12	1.09903
NCT00095498	18438830	TITLE-ABS-KEY((Denosumab OR Prolia OR Xgeva OR "ALX-0141" OR "RANKL inhibitor" OR "Receptor activator of nuclear factor kappa-B ligand inhibitor" OR "anti-RANKL agent" OR "osteoprotegerin ligand" OR RANKL OR "Receptor activator of nuclear factor kappa-B ligand" OR "TNF-related activation-induced cytokine" OR "osteoclast differentiation factor" OR "tumor necrosis factor ligand superfamily member 1…	RANKL-inhibitor	POSITIVE	PUB	2008	103	74	106	98	149	134	9.82264
NCT00326339	18975322	TITLE-ABS-KEY((fostamatinib OR R788 OR "R-788" OR "R-406" OR "R343" OR R112 OR piceatannol OR "P505-15" OR "NSC-745942" OR "R-935788" OR "Tamatinib fosdium" OR "spleen tyrosine kinase inhibitor" OR "syk inhibitor" OR "Spleen tyrosine kinase" OR Syk) AND (Rheumatoid arthritis))	Spleen-tyrosine-kinase-(Syk)-inhibitor	POSITIVE	PUB	2008	74	5	10	15	30	29	6.73415
NCT00665925	20879879	TITLE-ABS-KEY((fostamatinib OR R788 OR "R-788" OR "R-406" OR "R343" OR R112 OR piceatannol OR "P505-15" OR "NSC-745942" OR "R-935788" OR "Tamatinib fosdium" OR "spleen tyrosine kinase inhibitor" OR "syk inhibitor" OR "Spleen tyrosine kinase" OR Syk) AND (Rheumatoid arthritis))	Spleen-tyrosine-kinase-(Syk)-inhibitor	POSITIVE	PUB	2010	98	15	30	29	51	53	8.17912
NCT00665626	21279990	TITLE-ABS-KEY((fostamatinib OR R788 OR "R-788" OR "R-406" OR "R343" OR R112 OR piceatannol OR "P505-15" OR "NSC-745942" OR "R-935788" OR "Tamatinib fosdium" OR "spleen tyrosine kinase inhibitor" OR "syk inhibitor" OR "Spleen tyrosine kinase" OR Syk) AND (Rheumatoid arthritis))	Spleen-tyrosine-kinase-(Syk)-inhibitor	NEGATIVE	PUB	2011	86	30	29	51	53	44	5.95445
NCT00555230	21867445	TITLE-ABS-KEY((Rosuvastatin OR crestor OR rosulip OR atorvastatin OR lipitor OR fluvastatin OR lescol OR lovastatin OR advicor OR altoprev OR mevacor OR pitavastatin OR livalo OR pravastatin OR pravachol OR simvastatin OR zocor OR vytorin OR statins OR statin OR "statins, hmg coa" OR "hmg-coa reductase inhibitors" OR "hmg coa reductase inhibitors" OR "hmg-coa reductase" OR "hmg coa reductase") AN…	statins	NEGATIVE	PUB	2011	7	100	104	88	79	83	1.59034
NCT00679510	22555227	TITLE-ABS-KEY((Rosuvastatin OR crestor OR rosulip OR atorvastatin OR lipitor OR fluvastatin OR lescol OR lovastatin OR advicor OR altoprev OR mevacor OR pitavastatin OR livalo OR pravastatin OR pravachol OR simvastatin OR zocor OR vytorin OR statins OR statin OR "statins, hmg coa" OR "hmg-coa reductase inhibitors" OR "hmg coa reductase inhibitors" OR "hmg-coa reductase" OR "hmg coa reductase") AN…	statins	NEGATIVE	PUB	2012	3	104	88	79	83	53	0.444822
NCT00146640	18207016	TITLE-ABS-KEY((("modified-release" OR "modified release" OR "slow release" OR "delayed release" OR chronotherapy OR formulations) AND (prednisone OR Lodotra OR steroid OR glucocorticoid OR methylprednisolone OR prednisolone OR dexamethasone OR betamethasone OR cortisone OR hydrocortisone OR "steroid therapy" OR "glucocorticoid therapy" OR "steroid therapy" OR glucocorticoids)) AND (rheumatoid art…	steroid therapy	POSITIVE	PUB	2008	52	12	31	23	21	26	5.98372
NCT00195702	15146409	TITLE-ABS-KEY((Adalimumab OR “anti-tnf therapy” OR “anti-tnf treatment” OR “anti-tumor necrosis factor” OR CDP870 OR Certolizumab OR Cimzia OR “CNTO 148” OR CZP OR D2E7 OR Enbrel OR Etanercept OR Exemptia OR Golimumab OR Humira OR Inflectra OR Infliximab OR Pegsunercept OR Remicade OR Remsima OR Simponi OR TNF OR “tnf alfa” OR “tnf alpha” OR “tnf alpha inhibitor” OR “TNF blocker” OR TNFI OR “tumo…	TNF	POSITIVE	PUB	2004	154	810	1006	1221	1516	1619	22.7955
NCT00236028	15529377	TITLE-ABS-KEY((Adalimumab OR “anti-tnf therapy” OR “anti-tnf treatment” OR “anti-tumor necrosis factor” OR CDP870 OR Certolizumab OR Cimzia OR “CNTO 148” OR CZP OR D2E7 OR Enbrel OR Etanercept OR Exemptia OR Golimumab OR Humira OR Inflectra OR Infliximab OR Pegsunercept OR Remicade OR Remsima OR Simponi OR TNF OR “tnf alfa” OR “tnf alpha” OR “tnf alpha inhibitor” OR “TNF blocker” OR TNFI OR “tumo…	TNF	POSITIVE	PUB	2004	143	810	1006	1221	1516	1619	18.4207
NCT00393471	18050208	TITLE-ABS-KEY((Adalimumab OR “anti-tnf therapy” OR “anti-tnf treatment” OR “anti-tumor necrosis factor” OR CDP870 OR Certolizumab OR Cimzia OR “CNTO 148” OR CZP OR D2E7 OR Enbrel OR Etanercept OR Exemptia OR Golimumab OR Humira OR Inflectra OR Infliximab OR Pegsunercept OR Remicade OR Remsima OR Simponi OR TNF OR “tnf alfa” OR “tnf alpha” OR “tnf alpha inhibitor” OR “TNF blocker” OR TNFI OR “tumo…	TNF	POSITIVE	PUB	2007	31	1516	1619	1725	1829	2007	4.80251
NCT00396747	18050189	TITLE-ABS-KEY((Adalimumab OR “anti-tnf therapy” OR “anti-tnf treatment” OR “anti-tumor necrosis factor” OR CDP870 OR Certolizumab OR Cimzia OR “CNTO 148” OR CZP OR D2E7 OR Enbrel OR Etanercept OR Exemptia OR Golimumab OR Humira OR Inflectra OR Infliximab OR Pegsunercept OR Remicade OR Remsima OR Simponi OR TNF OR “tnf alfa” OR “tnf alpha” OR “tnf alpha inhibitor” OR “TNF blocker” OR TNFI OR “tumo…	TNF	POSITIVE	PUB	2007	19	1516	1619	1725	1829	2007	2.87499
NCT00484237		TITLE-ABS-KEY((Adalimumab OR “anti-tnf therapy” OR “anti-tnf treatment” OR “anti-tumor necrosis factor” OR CDP870 OR Certolizumab OR Cimzia OR “CNTO 148” OR CZP OR D2E7 OR Enbrel OR Etanercept OR Exemptia OR Golimumab OR Humira OR Inflectra OR Infliximab OR Pegsunercept OR Remicade OR Remsima OR Simponi OR TNF OR “tnf alfa” OR “tnf alpha” OR “tnf alpha inhibitor” OR “TNF blocker” OR TNFI OR “tumo…	TNF	NEGATIVE	NOPUB	2007	.	1516	1619	1725	1829	2007	.
NCT00152386	18975346	TITLE-ABS-KEY((Adalimumab OR “anti-tnf therapy” OR “anti-tnf treatment” OR “anti-tumor necrosis factor” OR CDP870 OR Certolizumab OR Cimzia OR “CNTO 148” OR CZP OR D2E7 OR Enbrel OR Etanercept OR Exemptia OR Golimumab OR Humira OR Inflectra OR Infliximab OR Pegsunercept OR Remicade OR Remsima OR Simponi OR TNF OR “tnf alfa” OR “tnf alpha” OR “tnf alpha inhibitor” OR “TNF blocker” OR TNFI OR “tumo…	TNF	POSITIVE	PUB	2008	82	1619	1725	1829	2007	1954	12.6318
NCT00195494	18635256	TITLE-ABS-KEY((Adalimumab OR “anti-tnf therapy” OR “anti-tnf treatment” OR “anti-tumor necrosis factor” OR CDP870 OR Certolizumab OR Cimzia OR “CNTO 148” OR CZP OR D2E7 OR Enbrel OR Etanercept OR Exemptia OR Golimumab OR Humira OR Inflectra OR Infliximab OR Pegsunercept OR Remicade OR Remsima OR Simponi OR TNF OR “tnf alfa” OR “tnf alpha” OR “tnf alpha inhibitor” OR “TNF blocker” OR TNFI OR “tumo…	TNF	POSITIVE	PUB	2008	136	1619	1725	1829	2007	1954	19.004
NCT00207714	18383539	TITLE-ABS-KEY((Adalimumab OR “anti-tnf therapy” OR “anti-tnf treatment” OR “anti-tumor necrosis factor” OR CDP870 OR Certolizumab OR Cimzia OR “CNTO 148” OR CZP OR D2E7 OR Enbrel OR Etanercept OR Exemptia OR Golimumab OR Humira OR Inflectra OR Infliximab OR Pegsunercept OR Remicade OR Remsima OR Simponi OR TNF OR “tnf alfa” OR “tnf alpha” OR “tnf alpha inhibitor” OR “TNF blocker” OR TNFI OR “tumo…	TNF	POSITIVE	PUB	2008	83	1619	1725	1829	2007	1954	6.54643
NCT00647491	18330677	TITLE-ABS-KEY((Adalimumab OR “anti-tnf therapy” OR “anti-tnf treatment” OR “anti-tumor necrosis factor” OR CDP870 OR Certolizumab OR Cimzia OR “CNTO 148” OR CZP OR D2E7 OR Enbrel OR Etanercept OR Exemptia OR Golimumab OR Humira OR Inflectra OR Infliximab OR Pegsunercept OR Remicade OR Remsima OR Simponi OR TNF OR “tnf alfa” OR “tnf alpha” OR “tnf alpha inhibitor” OR “TNF blocker” OR TNFI OR “tumo…	TNF	POSITIVE	PUB	2008	12	1619	1725	1829	2007	1954	3.50438
NCT00160602	19015207	TITLE-ABS-KEY((Adalimumab OR “anti-tnf therapy” OR “anti-tnf treatment” OR “anti-tumor necrosis factor” OR CDP870 OR Certolizumab OR Cimzia OR “CNTO 148” OR CZP OR D2E7 OR Enbrel OR Etanercept OR Exemptia OR Golimumab OR Humira OR Inflectra OR Infliximab OR Pegsunercept OR Remicade OR Remsima OR Simponi OR TNF OR “tnf alfa” OR “tnf alpha” OR “tnf alpha inhibitor” OR “TNF blocker” OR TNFI OR “tumo…	TNF	POSITIVE	PUB	2009	122	1725	1829	2007	1954	2054	12.1652
NCT00548834	19015206	TITLE-ABS-KEY((Adalimumab OR “anti-tnf therapy” OR “anti-tnf treatment” OR “anti-tumor necrosis factor” OR CDP870 OR Certolizumab OR Cimzia OR “CNTO 148” OR CZP OR D2E7 OR Enbrel OR Etanercept OR Exemptia OR Golimumab OR Humira OR Inflectra OR Infliximab OR Pegsunercept OR Remicade OR Remsima OR Simponi OR TNF OR “tnf alfa” OR “tnf alpha” OR “tnf alpha inhibitor” OR “TNF blocker” OR TNFI OR “tumo…	TNF	POSITIVE	PUB	2009	88	1725	1829	2007	1954	2054	7.71723
NCT00647920	19369178	TITLE-ABS-KEY((Adalimumab OR “anti-tnf therapy” OR “anti-tnf treatment” OR “anti-tumor necrosis factor” OR CDP870 OR Certolizumab OR Cimzia OR “CNTO 148” OR CZP OR D2E7 OR Enbrel OR Etanercept OR Exemptia OR Golimumab OR Humira OR Inflectra OR Infliximab OR Pegsunercept OR Remicade OR Remsima OR Simponi OR TNF OR “tnf alfa” OR “tnf alpha” OR “tnf alpha inhibitor” OR “TNF blocker” OR TNFI OR “tumo…	TNF	POSITIVE	PUB	2009	2	1725	1829	2007	1954	2054	1.11204
NCT00691028	19626391	TITLE-ABS-KEY((Adalimumab OR “anti-tnf therapy” OR “anti-tnf treatment” OR “anti-tumor necrosis factor” OR CDP870 OR Certolizumab OR Cimzia OR “CNTO 148” OR CZP OR D2E7 OR Enbrel OR Etanercept OR Exemptia OR Golimumab OR Humira OR Inflectra OR Infliximab OR Pegsunercept OR Remicade OR Remsima OR Simponi OR TNF OR “tnf alfa” OR “tnf alpha” OR “tnf alpha inhibitor” OR “TNF blocker” OR TNFI OR “tumo…	TNF	POSITIVE	PUB	2009	12	1725	1829	2007	1954	2054	1.92601
NCT00361335	20131276	TITLE-ABS-KEY((Adalimumab OR “anti-tnf therapy” OR “anti-tnf treatment” OR “anti-tumor necrosis factor” OR CDP870 OR Certolizumab OR Cimzia OR “CNTO 148” OR CZP OR D2E7 OR Enbrel OR Etanercept OR Exemptia OR Golimumab OR Humira OR Inflectra OR Infliximab OR Pegsunercept OR Remicade OR Remsima OR Simponi OR TNF OR “tnf alfa” OR “tnf alpha” OR “tnf alpha inhibitor” OR “TNF blocker” OR TNFI OR “tumo…	TNF	NEGATIVE	PUB	2010	30	1829	2007	1954	2054	2058	4.91179
NCT00422227	22462423	TITLE-ABS-KEY((Adalimumab OR “anti-tnf therapy” OR “anti-tnf treatment” OR “anti-tumor necrosis factor” OR CDP870 OR Certolizumab OR Cimzia OR “CNTO 148” OR CZP OR D2E7 OR Enbrel OR Etanercept OR Exemptia OR Golimumab OR Humira OR Inflectra OR Infliximab OR Pegsunercept OR Remicade OR Remsima OR Simponi OR TNF OR “tnf alfa” OR “tnf alpha” OR “tnf alpha inhibitor” OR “TNF blocker” OR TNFI OR “tumo…	TNF	POSITIVE	PUB	2012	5	1954	2054	2058	2115	1851	1.16352
NCT00544154	22344576	TITLE-ABS-KEY((Adalimumab OR “anti-tnf therapy” OR “anti-tnf treatment” OR “anti-tumor necrosis factor” OR CDP870 OR Certolizumab OR Cimzia OR “CNTO 148” OR CZP OR D2E7 OR Enbrel OR Etanercept OR Exemptia OR Golimumab OR Humira OR Inflectra OR Infliximab OR Pegsunercept OR Remicade OR Remsima OR Simponi OR TNF OR “tnf alfa” OR “tnf alpha” OR “tnf alpha inhibitor” OR “TNF blocker” OR TNFI OR “tumo…	TNF	POSITIVE	PUB	2012	14	1954	2054	2058	2115	1851	2.53749
NCT00095342	.	TITLE-ABS-KEY((Apratastat OR TMI-005 OR GW3333 OR BMS-561392) OR ((Adalimumab OR “anti-tnf therapy” OR “anti-tnf treatment” OR “anti-tumor necrosis factor” OR CDP870 OR Certolizumab OR Cimzia OR “CNTO 148” OR CZP OR D2E7 OR Enbrel OR Etanercept OR Exemptia OR Golimumab OR Humira OR Inflectra OR Infliximab OR Pegsunercept OR Remicade OR Remsima OR Simponi OR TNF OR “tnf alfa” OR “tnf alpha” OR “tn…	TNF-AND-matrix-metalloprotease-13-inhibitors	NEGATIVE	NOPUB	2005	.	20	19	28	22	29	.
NCT00038298	.	TITLE-ABS-KEY(("AMG 719" OR "AMG 108" OR Canakinumab OR Ilaris OR ACZ885 OR Anakinra OR Kineret OR Rilonacept OR Gevokizumab OR LY2189102 OR CYT013 OR "XOMA 052" OR "interleukin-1 beta antagonist" OR "interleukin-1 beta blocker" OR "IL1 beta blocker" OR "IL1 blocker" OR "IL1 beta antagonist" OR "interleukin 1 receptor antagonist" OR "IL-1 receptor inhibitor" OR "IL1 beta" OR "interleukin-1 beta")…	IL-1b	NEGATIVE	NOPUB	2004	.	87	104	109	119	108	.
NCT00647270	.	TITLE-ABS-KEY((adalimumab OR humira OR Exemptia OR D2E7 OR Certolizumab OR CZP OR CDP870 OR Cimzia OR etanercept OR enbrel OR Infliximab OR remicade OR remsima OR inflectra OR Golimumab OR "CNTO 148" OR simponi OR Pegsunercept OR "tumor necrosis factor inhibitor" OR TNFI OR "tumor necrosis factor blocker" OR "TNF blocker" OR "anti-tnf therapy" OR "tnf alpha inhibitor" OR "anti-tnf treatment" OR "…	TNF	NEGATIVE	NOPUB	2009	.	1695	1792	1973	1931	2024	.
							0.96244
